# Supplementary material for: Kinetic Analysis of Label-Free Microscale Collagen Gel Contraction Using Machine Learning-Aided Image Analysis
Source: Front Bioeng Biotechnol. 2020 Sep 22;8:582602. doi: 10.3389/fbioe.2020.582602 (PMC7537788; doi:10.3389/fbioe.2020.582602)
Supplement: Supplementary file 1 [file Data_Sheet_1.ZIP]

Archive with 2 entries (2 files):
- WekaSegmentPhaseCollagen_1.0.1.py
- __MACOSX/._WekaSegmentPhaseCollagen_1.0.1.py
