# Supplementary material for: Kinetic Analysis of Label-Free Microscale Collagen Gel Contraction Using Machine Learning-Aided Image Analysis
Source: Front Bioeng Biotechnol. 2020 Sep 22;8:582602. doi: 10.3389/fbioe.2020.582602 (PMC7537788; doi:10.3389/fbioe.2020.582602)
Supplement: Supplementary file 2 [file Data_Sheet_2.ZIP]

Archive with 8 entries (8 files):
- 20190911CY wash 96-well collagen.bms.isf
- __MACOSX/._20190911CY wash 96-well collagen.bms.isf
- 20190911CY wash 96-well collagen.bms
- __MACOSX/._20190911CY wash 96-well collagen.bms
- 20190911CY seed 5 uL collagen gels.bms.isf
- __MACOSX/._20190911CY seed 5 uL collagen gels.bms.isf
- 20190911CY seed 5 uL collagen gels.bms
- __MACOSX/._20190911CY seed 5 uL collagen gels.bms
