# Supplementary material for: Kinetic Analysis of Label-Free Microscale Collagen Gel Contraction Using Machine Learning-Aided Image Analysis
Source: Front Bioeng Biotechnol. 2020 Sep 22;8:582602. doi: 10.3389/fbioe.2020.582602 (PMC7537788; doi:10.3389/fbioe.2020.582602)
Supplement: Supplementary file 2 [file Data_Sheet_2.ZIP › 20190911CY seed 5 uL collagen gels.bms.isf]

0 8 1 0 2 0 2 0 1 8 2 0 3 0 3 0 3 0 3 0 2 0 3 0 3 0 3 0 3 0 2 8 3 0 3 8 4 0 4 0 4 0 4 0 4 0 4 0 4 0 4 0 4 0 4 0 5 0 5 8 6 0 4 0 2 8 3 0 3 0 3 0 3 0 3 0 3 0 3 0 3 0 3 0 3 0 1 0 2 0 2 0 1 0 1 0 1 0 1 0 1 0 1 0 1 0 1 0 
